# Supplementary material for: Using Expression Profiling to Understand the Effects of Chronic Cadmium Exposure on MCF-7 Breast Cancer Cells
Source: PLoS One. 2013 Dec 20;8(12):e84646. doi: 10.1371/journal.pone.0084646 (PMC3869932; doi:10.1371/journal.pone.0084646)
Supplement: Table S1 — Complete list of differentially expressed genes. (XLS) [file pone.0084646.s001.xls]

## Sheet: DE genes
Probe Set ID	Gene Symbol	FC log
8095986	ANXA3	2.15089
8111772	DAB2	1.81356
8109194	SLC26A2	1.76893
8122720	ULBP2	1.65154
8035304	BST2	1.59481
7995825	MT1F	1.46323
8166747	SYTL5	1.33523
7957608	MIR492	1.29091
7943160	SCARNA9	1.23465
7995793	MT1L	1.2083
7927631	DKK1	1.1836
8042788	ACTG2	1.11908
7979725	PIGH	1.05585
8173201	ZXDA	1.01484
7935180	PDLIM1	0.98377
7979721	TMEM229B	0.98169
8071268	GP1BB	0.979634
8148501	PTP4A3	0.978243
8154836	ANXA2P2	0.971388
7995838	MT1X	0.970316
7918379	GSTM3	0.914199
8001007	PRSS8	0.897349
7944341	UPK2	0.883348
7995829	MT1H	0.865427
8158250	CERCAM	0.850172
8090433	MGLL	0.849113
8006112	CCDC55	0.84119
8025301	CD209	0.835013
8037495	ZNF296	0.827512
7985159	CRABP1	0.826104
7991332	MESP1	0.821809
8124492	HIST1H2BK	0.817243
7962139	OVOS2	0.814187
8003425	CBFA2T3	0.794758
7954063	RPL13AP20	0.791539
8004880	NTN1	0.785829
7972946	RASA3	0.778199
8142084	YBX1P2	0.772159
8147228	DECR1	0.763573
8073129	MGAT3	0.752808
7955865	HOXC9	0.749797
8023995	FSTL3	0.749324
8003722	SRR	0.739675
8154359	RPL18A	0.735442
8001531	MT1G	0.734162
8132214	FKBP9	0.733046
8014257	SLFN12L	0.733027
7950307	UCP2	0.732366
8026780	PGLS	0.728439
7993298	ERCC4	0.726427
7982529	LOC100509022	0.726134
8006820	LASP1	0.717633
8013305	ZNF286B	0.713429
7933619	SGMS1	0.711438
8151125	TCF24	0.692976
8135149	SH2B2	0.686124
7911989	RPL22	0.683525
8110872	IRX2	0.68295
8010841	FN3K	0.682451
7963333	KRT80	0.675936
8065327	NKX2-4	0.671644
8039687	ZNF552	0.670061
8159255	LCN1	0.669721
8013042	KRT17	0.666624
7932308	C1QL3	0.665248
8071466	LZTR1	0.665064
8026513	TPM4	0.664846
8154727	LOC138412	0.664669
7925413	MT1P2	0.66176
7999419	DEXI	0.660912
8095376	MT2A	0.659141
8121502	GTF3C6	0.656682
8162276	NFIL3	0.656242
8097811	DKFZP434I0714	0.654929
8074384	GSC2	0.641123
7897416	SLC45A1	0.637849
8054945	BIN1	0.635235
7937341	B4GALNT4	0.630794
8165406	NPDC1	0.628989
8019924	MYL12A	0.62765
8010061	SPHK1	0.62686
8077490	LMCD1	0.6267
8001938	TRADD	0.624802
7986383	IGF1R	0.621242
7970455	CRYL1	0.620727
8099541	QDPR	0.617477
8067798	SOX18	0.616273
8020668	IMPACT	0.611374
7992271	TELO2	0.609169
7945371	IFITM3	0.608633
7911307	RPL23AP82	0.605884
7983763	MAPK6	0.604364
8158240	TMSB4X	0.600434
8041048	FOSL2	0.599222
8169473	PLS3	0.598377
8116582	FOXF2	0.594725
7949373	ZNHIT2	0.592609
7914878	CLSPN	0.589766
8148799	C8orf30A	0.587864
8147156	WWP1	0.587593
7937696	KRTAP5-2	0.583483
8006237	LOC400590	0.582611
8005141	TTC19	0.576397
8169009	BEX4	0.576334
7969263	HNRNPA1L2	0.57548
7998886	PKMYT1	0.57545
8174134	TCEAL6	0.568615
7931204	LHPP	0.565153
8080714	FLNB	0.560447
8035684	TSSK6	0.559367
8003344	SNAI3	0.556549
8123644	TUBB2A	0.554261
8094165	HSP90AB2P	0.552592
8160419	IFNA13	0.552199
7979574	SGPP1	0.548775
7997933	RPL13	0.546173
8056102	CD302	0.54339
8036749	EID2	0.542103
8049670	GPC1	0.541057
8011516	ATP2A3	0.54084
7967039	MSI1	0.539733
8053551	REEP1	0.539108
8151871	CCNE2	0.537856
8148655	TIGD5	0.535864
8160647	BAG1	0.535292
8141664	VGF	0.534552
8153409	MAFA	0.5342
8122699	RPS18P9	0.53269
7906079	RAB25	0.532478
8104369	SRD5A1	0.532234
7897034	GABRD	0.53076
7941302	FAM89B	0.530092
8151644	FAM82B	0.528167
8152031	FBXO43	0.525122
8056047	WDSUB1	0.522347
8122554	RAB32	0.521876
8029050	CCDC97	0.52151
8005441	SMCR8	0.520508
7911333	FLJ43681	0.518475
8008388	SPATA20	0.518417
8131869	RPS2P32	0.51665
8146637	YTHDF3	0.51634
8154951	GLUL	0.515489
8051061	UCN	0.515031
8012110	GABARAP	0.514573
7941714	C11orf80	0.514269
7911376	HES4	0.512495
7989335	ANXA2	0.511887
8109344	GM2A	0.511713
8003991	MINK1	0.505718
8172447	PCSK1N	0.504694
8027258	ZNF90	0.50425
7936320	RPL13AP6	0.50117
8062251	EPB41L1	0.500105
8136067	TSPAN33	0.497373
7950032	FGF4	0.497293
8061940	C20orf144	0.49237
8022972	RPL7A	0.49127
8102311	CASP6	0.49119
7949904	UNC93B1	0.490951
7922051	CREG1	0.490326
7940358	ZP1	0.49027
7998233	TMEM8A	0.490017
8098576	SLC25A4	0.489092
8153823	CYHR1	0.486316
7897280	HES3	0.485946
8020323	RNMT	0.484852
7918188	SLC25A24	0.483457
7927548	TIMM23	0.480815
8039520	SBK2	0.48039
7938208	RBMXL2	0.479114
8067903	USP25	0.477635
8018761	ST6GALNAC2	0.47667
8078962	EIF1B	0.476467
7940717	SLC3A2	0.476348
8154523	RRAGA	0.47505
8061114	DSTN	0.47502
7998724	CASKIN1	0.474458
7962349	GXYLT1	0.471196
7959946	MMP17	0.471108
8067652	EEF1A2	0.470357
8098571	HELT	0.46993
8148559	C8orf55	0.469653
8103753	MORF4	0.468323
8147172	CPNE3	0.466425
8055284	MZT2A	0.465189
7992255	GNPTG	0.465111
8127534	C6orf150	0.463272
8155883	OSTF1	0.462298
8012043	ASGR1	0.461278
7991837	NME4	0.460047
7995755	OGFOD1	0.458457
8030721	CLEC11A	0.458453
8011407	TAX1BP3	0.458259
7941122	SAC3D1	0.457389
8143307	HIPK2	0.456571
8177717	HLA-F	0.456187
8103240	ANXA2P1	0.455678
7959267	P2RX4	0.455057
8065403	CST3	0.452268
8027402	CCNE1	0.452038
7967624	SLC15A4	0.452033
8104201	EXOC3	0.451924
8007108	TMEM99	0.451214
8059026	MIR375	0.450859
8012344	HES7	0.450742
8103518	ANP32C	0.450343
8000903	ZNF747	0.448789
7941260	FRMD8	0.44818
8157233	HSDL2	0.447266
8025382	LASS4	0.446768
7949679	SPTBN2	0.445444
7920971	C1orf85	0.444069
8051814	ZFP36L2	0.443341
8116635	BPHL	0.44133
7992656	AMDHD2	0.440322
7984253	KBTBD13	0.438176
7948588	SYT7	0.438164
8049876	BOK	0.437255
8126153	KCNK5	0.435478
8027006	SSBP4	0.433815
7977854	JUB	0.432294
7955646	EIF4B	0.43073
8049567	RAMP1	0.426146
8077238	D2HGDH	0.424719
7909568	DTL	0.422656
8013068	PLD6	0.422574
8114320	HNRNPA0	0.422437
8110399	B4GALT7	0.420814
8072626	TIMP3	0.418978
8030582	MYH14	0.417333
8034130	KANK2	0.416863
8019061	SGSH	0.414149
8005110	ZNF286A	0.411675
8005247	NT5M	0.410905
8098942	WHSC2	0.410037
7902874	LRRC8C	0.407263
7987405	RASGRP1	0.405755
8130087	PPIL4	0.402337
8026971	IFI30	0.402233
8130505	EZR	0.40157
8164862	SURF6	0.401505
8051864	LOC728819	0.398721
8063351	SLC9A8	0.397477
7998063	TUBB3	0.394292
8010354	GAA	0.389422
7991877	SOLH	0.389309
8116740	RREB1	0.386438
8061262	NAA20	0.386212
8147721	FLJ45248	0.385223
8039017	ZNF816	0.384865
8002403	MTSS1L	0.384504
7968734	SLC25A15	0.384069
7967685	STX2	0.384058
7897044	PRKCZ	0.380754
8037563	PPP1R13L	0.379927
8059989	HES6	0.376511
7939492	C11orf96	0.372666
8137404	CHPF2	0.369045
8081348	PCNP	0.368202
8099242	CCDC96	0.36806
7967331	VPS37B	0.366399
7989491	TPM1	0.366094
8168058	FAM155B	0.365312
8027642	PDCD2L	0.364962
8027574	CHST8	0.364527
8110499	RUFY1	0.36433
8158597	GPR107	0.364239
8019263	ARHGDIA	0.361718
7962085	IPO8	0.360508
7981427	CKB	0.36015
8124911	HLA-B	0.358048
8098870	SPON2	0.354662
7900922	ATP6V0B	0.353188
7898556	PQLC2	0.352619
7971967	DIS3	0.351212
8122734	PPP1R14C	0.3512
8005191	NCRNA00188	0.350144
7912975	ALDH4A1	0.348595
8129089	TSPYL4	0.348527
7948630	FADS3	0.348368
8091032	FOXL2	0.347582
8178244	RING1	0.346498
8006229	RNF135	0.346094
8034754	SAMD1	0.344681
7993019	NUDT16L1	0.344499
7922462	MRPS14	0.34316
7903227	PALMD	0.342769
7998367	RPUSD1	0.342566
8014812	STAC2	0.341808
8004057	KIF1C	0.340107
7900546	PPCS	0.336855
8032265	MEX3D	0.335171
7940377	TMEM132A	0.334867
7991904	PIGQ	0.331621
7994874	FBRS	0.32962
7992775	PAQR4	0.329052
7898809	EPHB2	0.326818
8029969	SEPW1	0.325197
8086842	MAP4	0.323895
7992396	FAHD1	0.32335
8119184	RNF8	0.321203
7995492	ADCY7	0.319646
7995787	MT1M	0.319565
8143957	RHEB	0.319372
8109149	PCYOX1L	0.31806
8137101	ZNF282	0.317761
7929911	LZTS2	0.316965
7928558	ZMIZ1	0.316899
8014189	RFFL	0.315126
7956031	ORMDL2	0.31481
7984470	FEM1B	0.311987
7906146	TMEM79	0.310944
8110382	PRR7	0.308073
7922330	PIGC	0.306514
8023466	FECH	0.304421
8019532	RAB40B	0.303614
8079753	DAG1	0.301995
8106252	HEXB	0.297626
8034395	ZNF709	0.294882
8015349	KRT19	0.294083
7929840	PAX2	0.29179
7978831	PPIL5	0.290898
7998157	NPRL3	0.28238
8037166	ERF	0.281419
7910372	RNF187	0.277576
8072108	ASPHD2	0.275116
8148710	EXOSC4	0.270983
7978201	NEDD8	0.269909
7949619	SLC29A2	0.265043
8033956	S1PR2	0.260236
8031483	RPL28	0.260218
7970194	MCF2L	0.25711
7905881	ADAM15	0.256903
8117667	ZNF187	0.255874
7978239	RABGGTA	0.255425
7910164	ADCK3	0.254652
8102745	PGRMC2	0.254551
8000375	ARHGAP17	0.251508
8117965	ATAT1	0.249112
8024511	ZNF554	0.234609
8138745	HOXA7	0.230243
7972890	GRTP1	0.220941
8016640	HILS1	0.217555
7948772	INTS5	0.212892
8047243	MARS2	0.212215
8143749	ZNF467	0.206687
7940299	MS4A12	0.2054
8093590	RNF4	0.193581
8024070	KISS1R	0.19171
7940971	KCNK4	0.184984
8165637	RNF208	0.181838
7990540	IMP3	0.180705
7975787	JDP2	0.174253
8024391	DOT1L	0.151945
8153101	COL22A1	-0.1256
8035110	CIB3	-0.129002
7920426	NUP210L	-0.152557
8092009	LRRC34	-0.157026
7995739	GNAO1	-0.159817
8041582	PKDCC	-0.160607
7909503	SERTAD4	-0.170729
7906452	OR10J1	-0.18931
7942372	FOLR2	-0.191885
8125149	SLC44A4	-0.194015
8021635	SERPINB2	-0.194238
8116482	OR2Y1	-0.215479
7908553	PTPRC	-0.219624
7988705	USP50	-0.219896
8176193	F8	-0.230632
8133961	RUNDC3B	-0.230759
8063723	ZNF831	-0.236372
8016147	KIF18B	-0.243449
8174692	SEPT6	-0.244431
8155397	ANKRD20A3	-0.244502
8086344	CX3CR1	-0.248496
8058203	ALS2CR12	-0.250524
7944185	CD3G	-0.250613
8132523	UBE2D4	-0.252941
8001271	ABCC11	-0.256529
7924874	TRIM17	-0.259633
8092501	THPO	-0.262229
7931199	GPR26	-0.262375
7947434	FBXO3	-0.262679
7934936	SLC16A12	-0.262716
8161337	FAM74A3	-0.263893
7946067	OR51B4	-0.264178
8117485	BTN2A1	-0.265369
7991722	GOLGA6L9	-0.271365
8046804	NUP35	-0.271419
8036591	LGALS4	-0.275323
7898357	MST1P2	-0.276189
7951928	DSCAML1	-0.278896
8128890	GSTM2P1	-0.282013
8040430	VSNL1	-0.283012
7935403	ARHGAP19	-0.284523
8120206	MIR206	-0.285379
8063014	WFDC13	-0.285605
8175250	MIR19B2	-0.286879
8157524	TLR4	-0.287029
8175543	SPANXE	-0.291032
8056611	LRP2	-0.293695
8003583	KIF22	-0.298381
8180034	TAP2	-0.298798
8138888	PDE1C	-0.301353
7997832	FLJ40448	-0.305147
8125772	C6orf227	-0.306402
8098671	F11	-0.306501
8167866	PAGE2	-0.306895
8148304	TRIB1	-0.307684
8148220	FER1L6	-0.310211
8061668	HCK	-0.310396
7923942	FCAMR	-0.310838
7921752	ARHGAP30	-0.311039
8030677	MYBPC2	-0.314325
8149071	ANGPT2	-0.31532
8126269	TREML1	-0.315431
7918533	ADORA3	-0.316046
7982086	SNORD115-40	-0.321166
8062557	PPP1R16B	-0.321363
8145660	DCTN6	-0.321936
8175098	GPR119	-0.324123
7993349	NPIP	-0.324386
8131101	NUDT1	-0.326557
7910211	PRSS38	-0.329866
8101002	BTC	-0.340827
7900683	MPL	-0.341537
7979963	DPF3	-0.342594
7939998	OR5AK3P	-0.344442
8138958	AAA1	-0.345569
8135363	PIK3CG	-0.345631
7939463	MIR129-2	-0.347751
8166565	MAGEB18	-0.350686
8178326	RNF39	-0.352152
7919407	PPIAL4A	-0.353997
7932964	C1D	-0.355311
8175642	CXorf40B	-0.357058
8044149	PLGLA	-0.357808
8146051	ADAM5P	-0.359276
8069472	TPTE	-0.36108
8149383	FAM90A25P	-0.367744
7973098	EDDM3B	-0.369064
8031358	KIR2DS4	-0.369479
8039294	GP6	-0.371678
7913216	PLA2G2A	-0.372579
7919584	HIST2H2BF	-0.373519
8149361	FAM90A7	-0.373812
7924603	LBR	-0.37388
8067125	BCAS1	-0.374066
7998615	C16orf73	-0.374141
8017927	ABCA9	-0.378505
8037614	GPR4	-0.379818
7934451	AGAP5	-0.380911
8109651	GABRA6	-0.388078
7966878	CIT	-0.388782
7934885	RNLS	-0.389031
7927482	CHAT	-0.389747
7957379	MYF5	-0.390138
7921449	CRP	-0.39105
8168472	ATP7A	-0.39767
7909610	ATF3	-0.400899
8037430	ZNF404	-0.401548
7906777	FCGR2B	-0.401864
7987365	NANOG	-0.403535
7906486	SLAMF8	-0.409258
7907232	C1orf129	-0.414427
8175023	ZDHHC9	-0.415818
8043367	PLGLB2	-0.416816
7935679	CPN1	-0.41692
7903478	NBPF4	-0.417088
7981326	MIR1247	-0.417166
8025103	EMR1	-0.420959
7933252	AGAP4	-0.42216
7910184	BTF3P9	-0.423089
8112327	CKS1B	-0.42422
7974245	SDCCAG1	-0.425172
7983490	C15orf21	-0.42536
7898263	FBLIM1	-0.426893
7988687	GABPB1	-0.427769
8137709	ZFAND2A	-0.428013
7988644	ATP8B4	-0.432611
7944795	OR4D5	-0.43273
7903490	NBPF6	-0.435239
7938364	WEE1	-0.435841
8053315	LRRTM4	-0.437565
8040712	CENPA	-0.439844
8088491	CADPS	-0.441063
7922229	SELE	-0.441594
8138602	DFNA5	-0.441929
8142329	C7orf66	-0.44214
7898007	PRAMEF5	-0.442354
7944023	FAM55B	-0.442745
8127380	LGSN	-0.444141
8084917	LOC440993	-0.444475
8039829	KIR2DL2	-0.445317
8151587	C8orf59	-0.445472
8065202	C20orf12	-0.445793
8053725	DRD5	-0.448319
8064868	GPCPD1	-0.449568
8047829	CPO	-0.45021
7908312	PRG4	-0.451693
8166669	MAGEB16	-0.452166
7919669	MTMR11	-0.452188
8080994	FRG2C	-0.453714
7948433	GIF	-0.456432
7987636	OIP5	-0.46117
7933574	AGAP7	-0.46193
8076393	CENPM	-0.462546
7990943	GOLGA6L10	-0.463789
8175269	FAM122B	-0.469731
7945974	C11orf40	-0.470335
7905085	HIST2H3A	-0.4711
8067825	ANKRD30BP2	-0.471353
8171041	VAMP7	-0.472566
7907977	RGSL1	-0.473919
8100464	NMU	-0.475746
7992594	CCNF	-0.477563
8095723	EPGN	-0.47843
8138009	RSPH10B	-0.479073
7931659	DUX4L4	-0.479854
7964303	TAC3	-0.480367
7979444	C14orf38	-0.480671
8078227	KAT2B	-0.482921
7987526	C15orf57	-0.483476
8026533	HSH2D	-0.489519
7984843	ARID3B	-0.49001
7947165	SLC5A12	-0.49035
8135931	FLJ45340	-0.49181
8014603	TBC1D3F	-0.493213
8080878	ATXN7	-0.497597
7905329	MLLT11	-0.498215
8034851	EMR3	-0.501273
8026486	OR10H3	-0.504573
7963244	TFCP2	-0.504817
7940171	OR5AN1	-0.505692
7956573	SLC26A10	-0.510834
8173299	EDA2R	-0.511703
7905131	CA14	-0.512305
7923534	MYBPH	-0.512633
8014376	TBC1D3B	-0.512776
8124495	POM121L2	-0.514013
7985507	SH3GL3	-0.515818
8174105	NXF5	-0.516421
7903777	GSTM5	-0.51673
8072721	APOL5	-0.517506
8103466	FSTL5	-0.517745
8091071	RBP2	-0.518033
7919612	HIST2H3D	-0.519565
8081810	GAP43	-0.521641
8175393	ARHGEF6	-0.52258
8053733	SETD8	-0.523865
8039280	NLRP7	-0.52405
8041644	PLEKHH2	-0.525554
8039706	ZNF256	-0.52797
7948324	OR5B3	-0.529767
8105991	GUSBP3	-0.533526
8146900	XKR9	-0.533791
8169640	SLC25A5	-0.53592
7952022	AMICA1	-0.537028
7904281	C1orf137	-0.537568
7918300	PSRC1	-0.541281
8174351	NUP62CL	-0.542554
8163960	OR1L8	-0.543114
7981718	IGHM	-0.543286
8171205	NLGN4X	-0.548181
8061382	CSTL1	-0.548519
8104621	GUSBP1	-0.548788
8112560	SMA5	-0.549126
8088020	ITIH4	-0.549927
8166006	AMELX	-0.550545
8098730	DUX4	-0.553752
8014633	TBC1D3	-0.554553
8157684	OR1L3	-0.556142
7948044	OR4C46	-0.556657
7957092	C12orf28	-0.557926
8020123	TXNDC2	-0.560527
7971150	LHFP	-0.565006
8125042	LY6G6C	-0.565485
7913824	C1orf63	-0.5677
7939869	OR4X1	-0.567731
7973016	OR4K1	-0.56948
8122827	C6orf97	-0.573515
8011337	OR3A1	-0.574717
8041467	VIT	-0.574808
8001816	FLJ27243	-0.574897
7923173	MIR181B1	-0.57501
8019716	TBC1D3G	-0.576006
7897978	PRAMEF1	-0.576413
7963845	DCD	-0.576599
8105487	RAB3C	-0.576809
7982712	C15orf23	-0.582521
7994026	NPIPL3	-0.583209
7902553	IFI44	-0.585139
8073824	MIRLET7B	-0.586485
8089795	COX17	-0.587053
8161499	FAM27E3	-0.58735
8171472	TMEM27	-0.589992
8146115	C8orf4	-0.589993
8170027	DDX26B	-0.593111
8105828	CCNB1	-0.593532
7955993	OR6C75	-0.594733
8017346	TBC1D3P2	-0.596877
8169385	TDGF3	-0.597104
8157727	GPR21	-0.599372
8039842	KIR2DS2	-0.599509
8090688	SNORA58	-0.60029
8162719	HEMGN	-0.602545
8117700	GPX5	-0.60322
7991047	LOC100131860	-0.604939
7957850	GAS2L3	-0.605003
8171624	GPR64	-0.609301
7939879	SPRYD5	-0.610294
8163107	MIR32	-0.612749
7942284	DEFB108B	-0.613598
7909946	FAM177B	-0.613824
8006161	TBC1D29	-0.619265
8132270	NPSR1	-0.619435
8018849	TK1	-0.621633
7973108	ECRP	-0.622779
7919715	ANP32E	-0.624141
8168940	NXF4	-0.625521
7912595	PRAMEF13	-0.625851
8023159	TCEB3B	-0.626721
8173812	HMGN5	-0.628258
7982032	SNORD115-1	-0.630497
8095504	MUC7	-0.632355
8017599	PECAM1	-0.634355
7982018	SNORD115-6	-0.634612
8135015	MUC3A	-0.634733
7984511	NCRNA00277	-0.636778
7963157	RACGAP1	-0.639873
8092578	ETV5	-0.640876
7953351	NCAPD2	-0.640992
7898184	CELA2B	-0.643053
7997166	LOC100127951	-0.645373
8084814	OSTN	-0.646057
8100378	RPL21P44	-0.648947
7963009	RHEBL1	-0.649144
8163485	RNF183	-0.650157
7963304	CELA1	-0.650923
7988767	CYP19A1	-0.651502
8105384	DDX4	-0.654156
8081989	ARGFX	-0.654803
8006779	ARHGAP23	-0.655497
7982090	SNORD115-42	-0.663548
8008900	CA4	-0.665389
8166593	IL1RAPL1	-0.665882
8135197	SPDYE2	-0.666165
8008914	C17orf64	-0.666979
8175587	MIR509-1	-0.668814
8102800	SLC7A11	-0.668973
8174103	GK	-0.670528
7918134	AMY1A	-0.670946
7904244	C1orf161	-0.673243
7969306	PRR20A	-0.673716
7951695	C11orf34	-0.678811
8161526	LOC440896	-0.680229
8168557	SH3BGRL	-0.680521
8169056	TMEM31	-0.682876
8081298	GPR128	-0.684099
7911283	OR2T3	-0.689594
7973004	OR4Q3	-0.692263
7937251	FRG2B	-0.695628
8169949	MST4	-0.696699
8112260	DEPDC1B	-0.697535
7977786	SLC7A7	-0.718793
8133654	SPDYE5	-0.725352
7938008	OR52D1	-0.728104
7923547	CHI3L1	-0.731164
8149208	OR7E125P	-0.73161
8019709	RNU2-1	-0.73252
7985562	GOLGA6L5	-0.733274
8016259	LRRC37A2	-0.736026
8106597	SPZ1	-0.737591
8079165	MIR138-1	-0.741727
7999766	PKD1P1	-0.743799
8054580	BUB1	-0.744412
7971565	LPAR6	-0.745243
7923189	KIF14	-0.745505
8110672	OR4F16	-0.747093
7905154	C1orf51	-0.749581
8077779	VHL	-0.749982
8112376	CENPK	-0.751719
8031984	FAM138A	-0.759845
8148962	OR4F21	-0.760875
8133209	SPDYE7P	-0.763175
8170068	CT45A3	-0.765038
8063458	DOK5	-0.767067
8017964	ABCA6	-0.768111
8039625	ZIM3	-0.772703
8005231	FAM106C	-0.776326
8066411	C20orf62	-0.777831
7972239	SLITRK6	-0.778649
8093943	LOC93622	-0.779245
7928872	SNCG	-0.784844
7977609	OR6S1	-0.795045
8044643	FAM138B	-0.796561
7982066	SNORD115-30	-0.803827
7918794	AMPD1	-0.813836
8132531	SPDYE1	-0.823867
7939884	TRIM49	-0.82555
8149157	LOC349196	-0.825729
7944867	SIAE	-0.825763
7904452	FAM72D	-0.826472
8039820	KIR3DL3	-0.826582
8175344	CT45A5	-0.827433
7982889	NUSAP1	-0.828097
8139458	LOC100128364	-0.831203
8063531	C20orf107	-0.831625
8074597	LOC729461	-0.83209
8168500	PGK1	-0.834271
8009241	SNORD104	-0.84028
8168146	KIF4A	-0.841775
8067864	ANKRD20B	-0.844332
7981750	LOC400968	-0.84663
7933659	CSTF2T	-0.849363
7925749	OR2T34	-0.850638
8175336	CT45A4	-0.85754
8151631	REXO1L2P	-0.859236
8176263	TAF9B	-0.866577
8095488	SMR3A	-0.867461
8026398	CASP14	-0.871718
7906339	CD1A	-0.87333
8008885	MIR21	-0.873796
7904478	LOC51152	-0.875074
8170060	CT45A2	-0.878009
8175353	CT45A6	-0.880571
8105302	FST	-0.882673
8133582	SPDYE8P	-0.911234
7982046	SNORD115-20	-0.915568
8108370	EGR1	-0.927951
8061490	FAM182A	-0.934308
8167728	SSX2	-0.946786
7952398	OR8B2	-0.967777
7909708	CENPF	-0.969933
8163956	OR1J1	-0.974437
8151609	REXO1L1	-0.978189
7952400	OR8B3	-0.981065
8034199	TSPAN16	-0.988885
8124691	HCG8	-0.996677
8063793	LOC284757	-1.00264
8008802	GDPD1	-1.00329
8011320	OR1D5	-1.00706
8167508	GAGE12J	-1.00909
7986598	GOLGA6L1	-1.01767
8170257	LOC645188	-1.03082
8167482	GAGE12I	-1.03262
8043431	IGKC	-1.05314
7950471	OR2AT4	-1.05453
8167584	GAGE12G	-1.05539
7903414	AMY2A	-1.06206
8032212	NDUFS7	-1.071
8172415	SSX4	-1.0831
7952056	CD3D	-1.1019
8161558	AQP7P1	-1.10952
8054513	LOC151009	-1.12086
8008700	FLJ11710	-1.12505
8141173	OCM2	-1.12661
8142585	CADPS2	-1.13666
8008982	TBX4	-1.1732
8017057	C17orf47	-1.17857
7949896	OR7E87P	-1.18016
8167575	GAGE12B	-1.18736
7918747	DENND2C	-1.21863
8043436	IGKC	-1.25008
8071061	psiTPTE22	-1.28881
8043476	LOC652493	-1.32157
8131349	OCM	-1.33084
8067140	CYP24A1	-1.38422
7905147	C1orf54	-1.38817
7982024	SNORD115-12	-1.38819
8008784	PRR11	-1.39856
8101260	ANTXR2	-1.41303
7982058	SNORD115-26	-1.42204
8036936	LOC100130713	-1.50567
7964246	SNORD59B	-1.54967
8175531	CDR1	-1.55664
7982084	SNORD115-11	-1.60063
7981730	IGLJ3	-1.634
7964575	AVIL	-1.63844
7981722	IGHA1	-1.64305
8000574	NUPR1	-1.66577
7909730	KCNK2	-1.66669
7997346	CLEC3A	-1.76417
7912802	LOC100132147	-1.79825
8172268	MIR222	-1.80547
7907156	XCL1	-1.84364
8144397	DUB3	-1.87657
8067121	DUB4	-1.88464
8135033	MUC12	-1.9321
8094130	USP17	-2.07232
7981724	IGHD	-2.1086
8094134	USP17L6P	-2.12781
8031293	KIR2DL3	-2.28014
7919596	LOC440570	-2.98492
